# Supplementary material for: Therapeutic Potential of Regorafenib in Cisplatin-Resistant Bladder Cancer with High Epithelial–Mesenchymal Transition and Stemness Properties
Source: Int J Mol Sci. 2023 Dec 18;24(24):17610. doi: 10.3390/ijms242417610 (PMC10743903; doi:10.3390/ijms242417610)
Supplement: Supplementary file 1 [file ijms-24-17610-s001.zip]

Archive with 1 entries (1 files):
- ijms-2699961-supplementary.pdf
